# Supplementary material for: Copy Number Variations of KLF6 Modulate Gene Transcription and Growth Traits in Chinese Datong Yak (Bos Grunniens)
Source: Animals (Basel). 2018 Aug 21;8(9):145. doi: 10.3390/ani8090145 (PMC6162419; doi:10.3390/ani8090145)
Supplement: Supplementary file 1 [file animals-08-00145-s001.zip]

Archive with 2 entries (2 files):
- Ethinic statement.pdf
- supplementary.pdf
